# Supplementary material for: Macrophage ATP citrate lyase deficiency stabilizes atherosclerotic plaques
Source: Nat Commun. 2020 Dec 8;11:6296. doi: 10.1038/s41467-020-20141-z (PMC7722882; doi:10.1038/s41467-020-20141-z)
Supplement: Supplementary file 4 — Supplementary Data 1 [file 41467_2020_20141_MOESM4_ESM.xlsx]

## Sheet: Raw Data
Sample Index	Relative RT	Component Name	Area Ratio	Group	Treatment	Condition	Condition_1
4		10-HDHA		KO	Control	KO_CONT_01	KO + Control
4		10S17R-diHAdA		KO	Control	KO_CONT_01	KO + Control
4		11(12)EET		KO	Control	KO_CONT_01	KO + Control
4	1.01025	11-HETE	0.305452	KO	Control	KO_CONT_01	KO + Control
4		12-HEPE		KO	Control	KO_CONT_01	KO + Control
4		12-HETE		KO	Control	KO_CONT_01	KO + Control
4		12-KETE		KO	Control	KO_CONT_01	KO + Control
4		13,14dihydro-15keto-PGF2a		KO	Control	KO_CONT_01	KO + Control
4		13-HoDE		KO	Control	KO_CONT_01	KO + Control
4		13-HoTrE		KO	Control	KO_CONT_01	KO + Control
4	1.03135	14(15)EET	0.036088	KO	Control	KO_CONT_01	KO + Control
4		14(15)-EET-d11_frg219		KO	Control	KO_CONT_01	KO + Control
4		14(S)-HDHA		KO	Control	KO_CONT_01	KO + Control
4	1.00674	14,15-diHETE	0.102156	KO	Control	KO_CONT_01	KO + Control
4	1.05365	15Deoxy PGJ2	0.0274087	KO	Control	KO_CONT_01	KO + Control
4		15-HEPE		KO	Control	KO_CONT_01	KO + Control
4	1.00316	15-HETE	0.0764446	KO	Control	KO_CONT_01	KO + Control
4		15-HETE d8		KO	Control	KO_CONT_01	KO + Control
4		15-KETE		KO	Control	KO_CONT_01	KO + Control
4		15-Keto-PGE2		KO	Control	KO_CONT_01	KO + Control
4		17F2 Dihomo IsoP		KO	Control	KO_CONT_01	KO + Control
4		17-HDHA		KO	Control	KO_CONT_01	KO + Control
4		17-OH-DH-HETE		KO	Control	KO_CONT_01	KO + Control
4		18-HEPE		KO	Control	KO_CONT_01	KO + Control
4		18R-RvE3		KO	Control	KO_CONT_01	KO + Control
4		18S-RvE3		KO	Control	KO_CONT_01	KO + Control
4		19(20)EpDPA		KO	Control	KO_CONT_01	KO + Control
4	1.06347	19,20-DiHDPA	0.363212	KO	Control	KO_CONT_01	KO + Control
4		20-HETE_2		KO	Control	KO_CONT_01	KO + Control
4		20-OH LTB4		KO	Control	KO_CONT_01	KO + Control
4		4F4T NP		KO	Control	KO_CONT_01	KO + Control
4		4-HDHA		KO	Control	KO_CONT_01	KO + Control
4		5,15-diHETE		KO	Control	KO_CONT_01	KO + Control
4		5F3T IsoP		KO	Control	KO_CONT_01	KO + Control
4		5-HEPE		KO	Control	KO_CONT_01	KO + Control
4	1.03028	5-HETE	0.00959878	KO	Control	KO_CONT_01	KO + Control
4		5-KETE		KO	Control	KO_CONT_01	KO + Control
4		6t,12epi-LTB4		KO	Control	KO_CONT_01	KO + Control
4		6-trans-LTB4		KO	Control	KO_CONT_01	KO + Control
4		7,17-DiHDPA		KO	Control	KO_CONT_01	KO + Control
4		7-HDHA		KO	Control	KO_CONT_01	KO + Control
4		7S-MaR1		KO	Control	KO_CONT_01	KO + Control
4		8(9)EET		KO	Control	KO_CONT_01	KO + Control
4		8-HETE		KO	Control	KO_CONT_01	KO + Control
4		8-iso-PGE2		KO	Control	KO_CONT_01	KO + Control
4		8-iso-PGF2a		KO	Control	KO_CONT_01	KO + Control
4		8-iso-PGF2alpha-d4		KO	Control	KO_CONT_01	KO + Control
4		8S,15S-diHETE		KO	Control	KO_CONT_01	KO + Control
4	0.991452	9-HoDE	0.13957	KO	Control	KO_CONT_01	KO + Control
4		9-HoTrE		KO	Control	KO_CONT_01	KO + Control
4	1.00221	AA	0.0693129	KO	Control	KO_CONT_01	KO + Control
4	1.03682	AdA	0.0494925	KO	Control	KO_CONT_01	KO + Control
4	0.981589	ALA/GLA	0.0670839	KO	Control	KO_CONT_01	KO + Control
4	0.979423	ALA_2 (not fully specific)	0.00933173	KO	Control	KO_CONT_01	KO + Control
4		AT-LXA4		KO	Control	KO_CONT_01	KO + Control
4		AT-RvD1		KO	Control	KO_CONT_01	KO + Control
4	1.02088	DGLA	0.0127196	KO	Control	KO_CONT_01	KO + Control
4	1.0009	DHA	0.119362	KO	Control	KO_CONT_01	KO + Control
4		DHAd5		KO	Control	KO_CONT_01	KO + Control
4	1.01499	DPAn-3	0.0479781	KO	Control	KO_CONT_01	KO + Control
4		DPAn-6		KO	Control	KO_CONT_01	KO + Control
4	0.979789	EPA	0.0209843	KO	Control	KO_CONT_01	KO + Control
4		GLA (don't use)		KO	Control	KO_CONT_01	KO + Control
4	1.00346	LA	0.143687	KO	Control	KO_CONT_01	KO + Control
4		Leukotriene B4		KO	Control	KO_CONT_01	KO + Control
4		Leukotriene B4 d4		KO	Control	KO_CONT_01	KO + Control
4		LTD4		KO	Control	KO_CONT_01	KO + Control
4		LTE4		KO	Control	KO_CONT_01	KO + Control
4		LXA4		KO	Control	KO_CONT_01	KO + Control
4		LXB4		KO	Control	KO_CONT_01	KO + Control
4		MaR1_2		KO	Control	KO_CONT_01	KO + Control
4		PD1		KO	Control	KO_CONT_01	KO + Control
4		PDX		KO	Control	KO_CONT_01	KO + Control
4	1.02365	PGD2	0.778114	KO	Control	KO_CONT_01	KO + Control
4	1.00501	PGE2_2	0.171004	KO	Control	KO_CONT_01	KO + Control
4		PGE2-d4		KO	Control	KO_CONT_01	KO + Control
4	1.06486	PGF2a	0.044417	KO	Control	KO_CONT_01	KO + Control
4		PGF2alpha-d4		KO	Control	KO_CONT_01	KO + Control
4		PGJ2		KO	Control	KO_CONT_01	KO + Control
4		RvD1		KO	Control	KO_CONT_01	KO + Control
4		RvD2		KO	Control	KO_CONT_01	KO + Control
4		RvE1		KO	Control	KO_CONT_01	KO + Control
4		RvE2		KO	Control	KO_CONT_01	KO + Control
4	0.938672	TxB2	0.344697	KO	Control	KO_CONT_01	KO + Control
7		10-HDHA		KO	Control	KO_CONT_02	KO + Control
7		10S17R-diHAdA		KO	Control	KO_CONT_02	KO + Control
7	1.04624	11(12)EET	0.0599938	KO	Control	KO_CONT_02	KO + Control
7	1.00995	11-HETE	0.325849	KO	Control	KO_CONT_02	KO + Control
7		12-HEPE		KO	Control	KO_CONT_02	KO + Control
7	1.0154	12-HETE	0.0177878	KO	Control	KO_CONT_02	KO + Control
7		12-KETE		KO	Control	KO_CONT_02	KO + Control
7		13,14dihydro-15keto-PGF2a		KO	Control	KO_CONT_02	KO + Control
7		13-HoDE		KO	Control	KO_CONT_02	KO + Control
7		13-HoTrE		KO	Control	KO_CONT_02	KO + Control
7	1.03168	14(15)EET	0.0238715	KO	Control	KO_CONT_02	KO + Control
7		14(15)-EET-d11_frg219		KO	Control	KO_CONT_02	KO + Control
7		14(S)-HDHA		KO	Control	KO_CONT_02	KO + Control
7	1.00635	14,15-diHETE	0.107458	KO	Control	KO_CONT_02	KO + Control
7	1.05363	15Deoxy PGJ2	0.0214394	KO	Control	KO_CONT_02	KO + Control
7		15-HEPE		KO	Control	KO_CONT_02	KO + Control
7	1.00366	15-HETE	0.0736764	KO	Control	KO_CONT_02	KO + Control
7		15-HETE d8		KO	Control	KO_CONT_02	KO + Control
7		15-KETE		KO	Control	KO_CONT_02	KO + Control
7		15-Keto-PGE2		KO	Control	KO_CONT_02	KO + Control
7		17F2 Dihomo IsoP		KO	Control	KO_CONT_02	KO + Control
7		17-HDHA		KO	Control	KO_CONT_02	KO + Control
7		17-OH-DH-HETE		KO	Control	KO_CONT_02	KO + Control
7	0.957495	18-HEPE	0.0198578	KO	Control	KO_CONT_02	KO + Control
7		18R-RvE3		KO	Control	KO_CONT_02	KO + Control
7		18S-RvE3		KO	Control	KO_CONT_02	KO + Control
7		19(20)EpDPA		KO	Control	KO_CONT_02	KO + Control
7	1.06327	19,20-DiHDPA	0.434832	KO	Control	KO_CONT_02	KO + Control
7		20-HETE_2		KO	Control	KO_CONT_02	KO + Control
7		20-OH LTB4		KO	Control	KO_CONT_02	KO + Control
7		4F4T NP		KO	Control	KO_CONT_02	KO + Control
7		4-HDHA		KO	Control	KO_CONT_02	KO + Control
7		5,15-diHETE		KO	Control	KO_CONT_02	KO + Control
7		5F3T IsoP		KO	Control	KO_CONT_02	KO + Control
7		5-HEPE		KO	Control	KO_CONT_02	KO + Control
7	1.0289	5-HETE	0.00968933	KO	Control	KO_CONT_02	KO + Control
7		5-KETE		KO	Control	KO_CONT_02	KO + Control
7		6t,12epi-LTB4		KO	Control	KO_CONT_02	KO + Control
7		6-trans-LTB4		KO	Control	KO_CONT_02	KO + Control
7		7,17-DiHDPA		KO	Control	KO_CONT_02	KO + Control
7		7-HDHA		KO	Control	KO_CONT_02	KO + Control
7		7S-MaR1		KO	Control	KO_CONT_02	KO + Control
7		8(9)EET		KO	Control	KO_CONT_02	KO + Control
7		8-HETE		KO	Control	KO_CONT_02	KO + Control
7		8-iso-PGE2		KO	Control	KO_CONT_02	KO + Control
7		8-iso-PGF2a		KO	Control	KO_CONT_02	KO + Control
7		8-iso-PGF2alpha-d4		KO	Control	KO_CONT_02	KO + Control
7		8S,15S-diHETE		KO	Control	KO_CONT_02	KO + Control
7	0.992034	9-HoDE	0.149891	KO	Control	KO_CONT_02	KO + Control
7		9-HoTrE		KO	Control	KO_CONT_02	KO + Control
7	1.00239	AA	0.096004	KO	Control	KO_CONT_02	KO + Control
7	1.0367	AdA	0.0525265	KO	Control	KO_CONT_02	KO + Control
7	0.981178	ALA/GLA	0.0494288	KO	Control	KO_CONT_02	KO + Control
7	0.979138	ALA_2 (not fully specific)	0.00790812	KO	Control	KO_CONT_02	KO + Control
7		AT-LXA4		KO	Control	KO_CONT_02	KO + Control
7		AT-RvD1		KO	Control	KO_CONT_02	KO + Control
7	1.02142	DGLA	0.0160287	KO	Control	KO_CONT_02	KO + Control
7	1.00114	DHA	0.148624	KO	Control	KO_CONT_02	KO + Control
7		DHAd5		KO	Control	KO_CONT_02	KO + Control
7	1.015	DPAn-3	0.0834793	KO	Control	KO_CONT_02	KO + Control
7		DPAn-6		KO	Control	KO_CONT_02	KO + Control
7	0.97943	EPA	0.0301217	KO	Control	KO_CONT_02	KO + Control
7		GLA (don't use)		KO	Control	KO_CONT_02	KO + Control
7	1.00365	LA	0.171829	KO	Control	KO_CONT_02	KO + Control
7		Leukotriene B4		KO	Control	KO_CONT_02	KO + Control
7		Leukotriene B4 d4		KO	Control	KO_CONT_02	KO + Control
7		LTD4		KO	Control	KO_CONT_02	KO + Control
7		LTE4		KO	Control	KO_CONT_02	KO + Control
7		LXA4		KO	Control	KO_CONT_02	KO + Control
7		LXB4		KO	Control	KO_CONT_02	KO + Control
7		MaR1_2		KO	Control	KO_CONT_02	KO + Control
7		PD1		KO	Control	KO_CONT_02	KO + Control
7		PDX		KO	Control	KO_CONT_02	KO + Control
7	1.02361	PGD2	0.826373	KO	Control	KO_CONT_02	KO + Control
7		PGE2_2		KO	Control	KO_CONT_02	KO + Control
7		PGE2-d4		KO	Control	KO_CONT_02	KO + Control
7	1.06682	PGF2a	0.0763103	KO	Control	KO_CONT_02	KO + Control
7		PGF2alpha-d4		KO	Control	KO_CONT_02	KO + Control
7		PGJ2		KO	Control	KO_CONT_02	KO + Control
7		RvD1		KO	Control	KO_CONT_02	KO + Control
7		RvD2		KO	Control	KO_CONT_02	KO + Control
7		RvE1		KO	Control	KO_CONT_02	KO + Control
7		RvE2		KO	Control	KO_CONT_02	KO + Control
7	0.937911	TxB2	0.392943	KO	Control	KO_CONT_02	KO + Control
12		10-HDHA		KO	Control	KO_CONT_03	KO + Control
12		10S17R-diHAdA		KO	Control	KO_CONT_03	KO + Control
12	1.04527	11(12)EET	0.0521644	KO	Control	KO_CONT_03	KO + Control
12	1.01019	11-HETE	0.224585	KO	Control	KO_CONT_03	KO + Control
12		12-HEPE		KO	Control	KO_CONT_03	KO + Control
12		12-HETE		KO	Control	KO_CONT_03	KO + Control
12		12-KETE		KO	Control	KO_CONT_03	KO + Control
12		13,14dihydro-15keto-PGF2a		KO	Control	KO_CONT_03	KO + Control
12		13-HoDE		KO	Control	KO_CONT_03	KO + Control
12		13-HoTrE		KO	Control	KO_CONT_03	KO + Control
12	1.0318	14(15)EET	0.0499448	KO	Control	KO_CONT_03	KO + Control
12		14(15)-EET-d11_frg219		KO	Control	KO_CONT_03	KO + Control
12		14(S)-HDHA		KO	Control	KO_CONT_03	KO + Control
12	1.00617	14,15-diHETE	0.0947632	KO	Control	KO_CONT_03	KO + Control
12	1.05427	15Deoxy PGJ2	0.00951104	KO	Control	KO_CONT_03	KO + Control
12		15-HEPE		KO	Control	KO_CONT_03	KO + Control
12	1.00303	15-HETE	0.0595323	KO	Control	KO_CONT_03	KO + Control
12		15-HETE d8		KO	Control	KO_CONT_03	KO + Control
12		15-KETE		KO	Control	KO_CONT_03	KO + Control
12		15-Keto-PGE2		KO	Control	KO_CONT_03	KO + Control
12		17F2 Dihomo IsoP		KO	Control	KO_CONT_03	KO + Control
12		17-HDHA		KO	Control	KO_CONT_03	KO + Control
12		17-OH-DH-HETE		KO	Control	KO_CONT_03	KO + Control
12		18-HEPE		KO	Control	KO_CONT_03	KO + Control
12		18R-RvE3		KO	Control	KO_CONT_03	KO + Control
12		18S-RvE3		KO	Control	KO_CONT_03	KO + Control
12		19(20)EpDPA		KO	Control	KO_CONT_03	KO + Control
12	1.06297	19,20-DiHDPA	0.345034	KO	Control	KO_CONT_03	KO + Control
12		20-HETE_2		KO	Control	KO_CONT_03	KO + Control
12		20-OH LTB4		KO	Control	KO_CONT_03	KO + Control
12		4F4T NP		KO	Control	KO_CONT_03	KO + Control
12	1.04234	4-HDHA	0.0152954	KO	Control	KO_CONT_03	KO + Control
12		5,15-diHETE		KO	Control	KO_CONT_03	KO + Control
12		5F3T IsoP		KO	Control	KO_CONT_03	KO + Control
12		5-HEPE		KO	Control	KO_CONT_03	KO + Control
12	1.02973	5-HETE	0.0110412	KO	Control	KO_CONT_03	KO + Control
12		5-KETE		KO	Control	KO_CONT_03	KO + Control
12		6t,12epi-LTB4		KO	Control	KO_CONT_03	KO + Control
12		6-trans-LTB4		KO	Control	KO_CONT_03	KO + Control
12		7,17-DiHDPA		KO	Control	KO_CONT_03	KO + Control
12		7-HDHA		KO	Control	KO_CONT_03	KO + Control
12		7S-MaR1		KO	Control	KO_CONT_03	KO + Control
12		8(9)EET		KO	Control	KO_CONT_03	KO + Control
12		8-HETE		KO	Control	KO_CONT_03	KO + Control
12		8-iso-PGE2		KO	Control	KO_CONT_03	KO + Control
12		8-iso-PGF2a		KO	Control	KO_CONT_03	KO + Control
12		8-iso-PGF2alpha-d4		KO	Control	KO_CONT_03	KO + Control
12		8S,15S-diHETE		KO	Control	KO_CONT_03	KO + Control
12	0.99178	9-HoDE	0.186532	KO	Control	KO_CONT_03	KO + Control
12		9-HoTrE		KO	Control	KO_CONT_03	KO + Control
12	1.00229	AA	0.10694	KO	Control	KO_CONT_03	KO + Control
12	1.03706	AdA	0.0832466	KO	Control	KO_CONT_03	KO + Control
12	0.981476	ALA/GLA	0.0514211	KO	Control	KO_CONT_03	KO + Control
12	0.980667	ALA_2 (not fully specific)	0.00701013	KO	Control	KO_CONT_03	KO + Control
12		AT-LXA4		KO	Control	KO_CONT_03	KO + Control
12		AT-RvD1		KO	Control	KO_CONT_03	KO + Control
12	1.02119	DGLA	0.0125105	KO	Control	KO_CONT_03	KO + Control
12	1.00117	DHA	0.155972	KO	Control	KO_CONT_03	KO + Control
12		DHAd5		KO	Control	KO_CONT_03	KO + Control
12	1.01489	DPAn-3	0.0860394	KO	Control	KO_CONT_03	KO + Control
12		DPAn-6		KO	Control	KO_CONT_03	KO + Control
12	0.979405	EPA	0.027707	KO	Control	KO_CONT_03	KO + Control
12		GLA (don't use)		KO	Control	KO_CONT_03	KO + Control
12	1.00368	LA	0.23186	KO	Control	KO_CONT_03	KO + Control
12		Leukotriene B4		KO	Control	KO_CONT_03	KO + Control
12		Leukotriene B4 d4		KO	Control	KO_CONT_03	KO + Control
12		LTD4		KO	Control	KO_CONT_03	KO + Control
12		LTE4		KO	Control	KO_CONT_03	KO + Control
12		LXA4		KO	Control	KO_CONT_03	KO + Control
12		LXB4		KO	Control	KO_CONT_03	KO + Control
12		MaR1_2		KO	Control	KO_CONT_03	KO + Control
12		PD1		KO	Control	KO_CONT_03	KO + Control
12		PDX		KO	Control	KO_CONT_03	KO + Control
12	1.02376	PGD2	0.597551	KO	Control	KO_CONT_03	KO + Control
12	1.00369	PGE2_2	0.140511	KO	Control	KO_CONT_03	KO + Control
12		PGE2-d4		KO	Control	KO_CONT_03	KO + Control
12	1.06642	PGF2a	0.0597767	KO	Control	KO_CONT_03	KO + Control
12		PGF2alpha-d4		KO	Control	KO_CONT_03	KO + Control
12		PGJ2		KO	Control	KO_CONT_03	KO + Control
12		RvD1		KO	Control	KO_CONT_03	KO + Control
12		RvD2		KO	Control	KO_CONT_03	KO + Control
12		RvE1		KO	Control	KO_CONT_03	KO + Control
12		RvE2		KO	Control	KO_CONT_03	KO + Control
12	0.938811	TxB2	0.282695	KO	Control	KO_CONT_03	KO + Control
3		10-HDHA		KO	LPS	KO_LPS_01	KO + LPS
3		10S17R-diHAdA		KO	LPS	KO_LPS_01	KO + LPS
3		11(12)EET		KO	LPS	KO_LPS_01	KO + LPS
3	1.0102	11-HETE	1.2952	KO	LPS	KO_LPS_01	KO + LPS
3		12-HEPE		KO	LPS	KO_LPS_01	KO + LPS
3		12-HETE		KO	LPS	KO_LPS_01	KO + LPS
3		12-KETE		KO	LPS	KO_LPS_01	KO + LPS
3		13,14dihydro-15keto-PGF2a		KO	LPS	KO_LPS_01	KO + LPS
3		13-HoDE		KO	LPS	KO_LPS_01	KO + LPS
3		13-HoTrE		KO	LPS	KO_LPS_01	KO + LPS
3	1.03074	14(15)EET	0.0389392	KO	LPS	KO_LPS_01	KO + LPS
3		14(15)-EET-d11_frg219		KO	LPS	KO_LPS_01	KO + LPS
3		14(S)-HDHA		KO	LPS	KO_LPS_01	KO + LPS
3	1.00537	14,15-diHETE	0.0328551	KO	LPS	KO_LPS_01	KO + LPS
3	1.05273	15Deoxy PGJ2	0.0332258	KO	LPS	KO_LPS_01	KO + LPS
3		15-HEPE		KO	LPS	KO_LPS_01	KO + LPS
3	1.00329	15-HETE	0.104832	KO	LPS	KO_LPS_01	KO + LPS
3		15-HETE d8		KO	LPS	KO_LPS_01	KO + LPS
3		15-KETE		KO	LPS	KO_LPS_01	KO + LPS
3	0.926705	15-Keto-PGE2	0.0853229	KO	LPS	KO_LPS_01	KO + LPS
3		17F2 Dihomo IsoP		KO	LPS	KO_LPS_01	KO + LPS
3		17-HDHA		KO	LPS	KO_LPS_01	KO + LPS
3	1.05791	17-OH-DH-HETE	0.0160257	KO	LPS	KO_LPS_01	KO + LPS
3		18-HEPE		KO	LPS	KO_LPS_01	KO + LPS
3		18R-RvE3		KO	LPS	KO_LPS_01	KO + LPS
3		18S-RvE3		KO	LPS	KO_LPS_01	KO + LPS
3		19(20)EpDPA		KO	LPS	KO_LPS_01	KO + LPS
3	1.0632	19,20-DiHDPA	0.0859328	KO	LPS	KO_LPS_01	KO + LPS
3		20-HETE_2		KO	LPS	KO_LPS_01	KO + LPS
3		20-OH LTB4		KO	LPS	KO_LPS_01	KO + LPS
3		4F4T NP		KO	LPS	KO_LPS_01	KO + LPS
3		4-HDHA		KO	LPS	KO_LPS_01	KO + LPS
3		5,15-diHETE		KO	LPS	KO_LPS_01	KO + LPS
3		5F3T IsoP		KO	LPS	KO_LPS_01	KO + LPS
3		5-HEPE		KO	LPS	KO_LPS_01	KO + LPS
3	1.02972	5-HETE	0.0188687	KO	LPS	KO_LPS_01	KO + LPS
3		5-KETE		KO	LPS	KO_LPS_01	KO + LPS
3		6t,12epi-LTB4		KO	LPS	KO_LPS_01	KO + LPS
3		6-trans-LTB4		KO	LPS	KO_LPS_01	KO + LPS
3		7,17-DiHDPA		KO	LPS	KO_LPS_01	KO + LPS
3		7-HDHA		KO	LPS	KO_LPS_01	KO + LPS
3		7S-MaR1		KO	LPS	KO_LPS_01	KO + LPS
3		8(9)EET		KO	LPS	KO_LPS_01	KO + LPS
3		8-HETE		KO	LPS	KO_LPS_01	KO + LPS
3		8-iso-PGE2		KO	LPS	KO_LPS_01	KO + LPS
3		8-iso-PGF2a		KO	LPS	KO_LPS_01	KO + LPS
3		8-iso-PGF2alpha-d4		KO	LPS	KO_LPS_01	KO + LPS
3		8S,15S-diHETE		KO	LPS	KO_LPS_01	KO + LPS
3	0.992006	9-HoDE	0.224743	KO	LPS	KO_LPS_01	KO + LPS
3		9-HoTrE		KO	LPS	KO_LPS_01	KO + LPS
3	1.00233	AA	0.0610832	KO	LPS	KO_LPS_01	KO + LPS
3	1.03709	AdA	0.0508197	KO	LPS	KO_LPS_01	KO + LPS
3	0.981397	ALA/GLA	0.0372586	KO	LPS	KO_LPS_01	KO + LPS
3	0.97982	ALA_2 (not fully specific)	0.00597699	KO	LPS	KO_LPS_01	KO + LPS
3		AT-LXA4		KO	LPS	KO_LPS_01	KO + LPS
3		AT-RvD1		KO	LPS	KO_LPS_01	KO + LPS
3	1.02127	DGLA	0.0109186	KO	LPS	KO_LPS_01	KO + LPS
3	1.00096	DHA	0.126582	KO	LPS	KO_LPS_01	KO + LPS
3		DHAd5		KO	LPS	KO_LPS_01	KO + LPS
3	1.01505	DPAn-3	0.0897435	KO	LPS	KO_LPS_01	KO + LPS
3		DPAn-6		KO	LPS	KO_LPS_01	KO + LPS
3	0.979735	EPA	0.0123711	KO	LPS	KO_LPS_01	KO + LPS
3		GLA (don't use)		KO	LPS	KO_LPS_01	KO + LPS
3	1.00382	LA	0.178502	KO	LPS	KO_LPS_01	KO + LPS
3		Leukotriene B4		KO	LPS	KO_LPS_01	KO + LPS
3		Leukotriene B4 d4		KO	LPS	KO_LPS_01	KO + LPS
3		LTD4		KO	LPS	KO_LPS_01	KO + LPS
3	1.01216	LTE4	0.0460796	KO	LPS	KO_LPS_01	KO + LPS
3		LXA4		KO	LPS	KO_LPS_01	KO + LPS
3		LXB4		KO	LPS	KO_LPS_01	KO + LPS
3		MaR1_2		KO	LPS	KO_LPS_01	KO + LPS
3		PD1		KO	LPS	KO_LPS_01	KO + LPS
3		PDX		KO	LPS	KO_LPS_01	KO + LPS
3	1.02359	PGD2	4.29385	KO	LPS	KO_LPS_01	KO + LPS
3	1.00406	PGE2_2	3.28102	KO	LPS	KO_LPS_01	KO + LPS
3		PGE2-d4		KO	LPS	KO_LPS_01	KO + LPS
3	1.06616	PGF2a	0.162933	KO	LPS	KO_LPS_01	KO + LPS
3		PGF2alpha-d4		KO	LPS	KO_LPS_01	KO + LPS
3	0.875717	PGJ2	0.575798	KO	LPS	KO_LPS_01	KO + LPS
3		RvD1		KO	LPS	KO_LPS_01	KO + LPS
3		RvD2		KO	LPS	KO_LPS_01	KO + LPS
3		RvE1		KO	LPS	KO_LPS_01	KO + LPS
3		RvE2		KO	LPS	KO_LPS_01	KO + LPS
3	0.938904	TxB2	1.30018	KO	LPS	KO_LPS_01	KO + LPS
6		10-HDHA		KO	LPS	KO_LPS_02	KO + LPS
6		10S17R-diHAdA		KO	LPS	KO_LPS_02	KO + LPS
6		11(12)EET		KO	LPS	KO_LPS_02	KO + LPS
6	1.01032	11-HETE	0.580437	KO	LPS	KO_LPS_02	KO + LPS
6		12-HEPE		KO	LPS	KO_LPS_02	KO + LPS
6		12-HETE		KO	LPS	KO_LPS_02	KO + LPS
6		12-KETE		KO	LPS	KO_LPS_02	KO + LPS
6		13,14dihydro-15keto-PGF2a		KO	LPS	KO_LPS_02	KO + LPS
6		13-HoDE		KO	LPS	KO_LPS_02	KO + LPS
6		13-HoTrE		KO	LPS	KO_LPS_02	KO + LPS
6	1.03232	14(15)EET	0.018764	KO	LPS	KO_LPS_02	KO + LPS
6		14(15)-EET-d11_frg219		KO	LPS	KO_LPS_02	KO + LPS
6		14(S)-HDHA		KO	LPS	KO_LPS_02	KO + LPS
6	1.00556	14,15-diHETE	0.0243503	KO	LPS	KO_LPS_02	KO + LPS
6	1.05371	15Deoxy PGJ2	0.0241379	KO	LPS	KO_LPS_02	KO + LPS
6		15-HEPE		KO	LPS	KO_LPS_02	KO + LPS
6	1.00352	15-HETE	0.0530033	KO	LPS	KO_LPS_02	KO + LPS
6		15-HETE d8		KO	LPS	KO_LPS_02	KO + LPS
6		15-KETE		KO	LPS	KO_LPS_02	KO + LPS
6	0.927742	15-Keto-PGE2	0.0443077	KO	LPS	KO_LPS_02	KO + LPS
6		17F2 Dihomo IsoP		KO	LPS	KO_LPS_02	KO + LPS
6		17-HDHA		KO	LPS	KO_LPS_02	KO + LPS
6		17-OH-DH-HETE		KO	LPS	KO_LPS_02	KO + LPS
6		18-HEPE		KO	LPS	KO_LPS_02	KO + LPS
6		18R-RvE3		KO	LPS	KO_LPS_02	KO + LPS
6		18S-RvE3		KO	LPS	KO_LPS_02	KO + LPS
6		19(20)EpDPA		KO	LPS	KO_LPS_02	KO + LPS
6	1.06273	19,20-DiHDPA	0.0953815	KO	LPS	KO_LPS_02	KO + LPS
6		20-HETE_2		KO	LPS	KO_LPS_02	KO + LPS
6		20-OH LTB4		KO	LPS	KO_LPS_02	KO + LPS
6		4F4T NP		KO	LPS	KO_LPS_02	KO + LPS
6		4-HDHA		KO	LPS	KO_LPS_02	KO + LPS
6		5,15-diHETE		KO	LPS	KO_LPS_02	KO + LPS
6		5F3T IsoP		KO	LPS	KO_LPS_02	KO + LPS
6		5-HEPE		KO	LPS	KO_LPS_02	KO + LPS
6		5-HETE		KO	LPS	KO_LPS_02	KO + LPS
6		5-KETE		KO	LPS	KO_LPS_02	KO + LPS
6		6t,12epi-LTB4		KO	LPS	KO_LPS_02	KO + LPS
6		6-trans-LTB4		KO	LPS	KO_LPS_02	KO + LPS
6		7,17-DiHDPA		KO	LPS	KO_LPS_02	KO + LPS
6		7-HDHA		KO	LPS	KO_LPS_02	KO + LPS
6		7S-MaR1		KO	LPS	KO_LPS_02	KO + LPS
6		8(9)EET		KO	LPS	KO_LPS_02	KO + LPS
6		8-HETE		KO	LPS	KO_LPS_02	KO + LPS
6		8-iso-PGE2		KO	LPS	KO_LPS_02	KO + LPS
6		8-iso-PGF2a		KO	LPS	KO_LPS_02	KO + LPS
6		8-iso-PGF2alpha-d4		KO	LPS	KO_LPS_02	KO + LPS
6		8S,15S-diHETE		KO	LPS	KO_LPS_02	KO + LPS
6	0.991462	9-HoDE	0.174058	KO	LPS	KO_LPS_02	KO + LPS
6		9-HoTrE		KO	LPS	KO_LPS_02	KO + LPS
6	1.00206	AA	0.0268748	KO	LPS	KO_LPS_02	KO + LPS
6	1.03663	AdA	0.0153965	KO	LPS	KO_LPS_02	KO + LPS
6	0.980875	ALA/GLA	0.0457338	KO	LPS	KO_LPS_02	KO + LPS
6	0.980274	ALA_2 (not fully specific)	0.00720029	KO	LPS	KO_LPS_02	KO + LPS
6		AT-LXA4		KO	LPS	KO_LPS_02	KO + LPS
6		AT-RvD1		KO	LPS	KO_LPS_02	KO + LPS
6	1.02176	DGLA	0.00532598	KO	LPS	KO_LPS_02	KO + LPS
6	1.00087	DHA	0.0466914	KO	LPS	KO_LPS_02	KO + LPS
6		DHAd5		KO	LPS	KO_LPS_02	KO + LPS
6	1.01495	DPAn-3	0.0235246	KO	LPS	KO_LPS_02	KO + LPS
6		DPAn-6		KO	LPS	KO_LPS_02	KO + LPS
6	0.979238	EPA	0.00979123	KO	LPS	KO_LPS_02	KO + LPS
6		GLA (don't use)		KO	LPS	KO_LPS_02	KO + LPS
6	1.00355	LA	0.119735	KO	LPS	KO_LPS_02	KO + LPS
6		Leukotriene B4		KO	LPS	KO_LPS_02	KO + LPS
6		Leukotriene B4 d4		KO	LPS	KO_LPS_02	KO + LPS
6		LTD4		KO	LPS	KO_LPS_02	KO + LPS
6	1.00733	LTE4	0.0105049	KO	LPS	KO_LPS_02	KO + LPS
6		LXA4		KO	LPS	KO_LPS_02	KO + LPS
6		LXB4		KO	LPS	KO_LPS_02	KO + LPS
6		MaR1_2		KO	LPS	KO_LPS_02	KO + LPS
6		PD1		KO	LPS	KO_LPS_02	KO + LPS
6		PDX		KO	LPS	KO_LPS_02	KO + LPS
6	1.02369	PGD2	2.25715	KO	LPS	KO_LPS_02	KO + LPS
6	1.00432	PGE2_2	1.30929	KO	LPS	KO_LPS_02	KO + LPS
6		PGE2-d4		KO	LPS	KO_LPS_02	KO + LPS
6	1.06714	PGF2a	0.12883	KO	LPS	KO_LPS_02	KO + LPS
6		PGF2alpha-d4		KO	LPS	KO_LPS_02	KO + LPS
6	0.874566	PGJ2	0.262213	KO	LPS	KO_LPS_02	KO + LPS
6		RvD1		KO	LPS	KO_LPS_02	KO + LPS
6		RvD2		KO	LPS	KO_LPS_02	KO + LPS
6		RvE1		KO	LPS	KO_LPS_02	KO + LPS
6		RvE2		KO	LPS	KO_LPS_02	KO + LPS
6	0.939419	TxB2	0.832867	KO	LPS	KO_LPS_02	KO + LPS
9		10-HDHA		KO	LPS	KO_LPS_03	KO + LPS
9		10S17R-diHAdA		KO	LPS	KO_LPS_03	KO + LPS
9		11(12)EET		KO	LPS	KO_LPS_03	KO + LPS
9	1.00988	11-HETE	1.74115	KO	LPS	KO_LPS_03	KO + LPS
9		12-HEPE		KO	LPS	KO_LPS_03	KO + LPS
9		12-HETE		KO	LPS	KO_LPS_03	KO + LPS
9		12-KETE		KO	LPS	KO_LPS_03	KO + LPS
9		13,14dihydro-15keto-PGF2a		KO	LPS	KO_LPS_03	KO + LPS
9		13-HoDE		KO	LPS	KO_LPS_03	KO + LPS
9		13-HoTrE		KO	LPS	KO_LPS_03	KO + LPS
9	1.0316	14(15)EET	0.0531484	KO	LPS	KO_LPS_03	KO + LPS
9		14(15)-EET-d11_frg219		KO	LPS	KO_LPS_03	KO + LPS
9		14(S)-HDHA		KO	LPS	KO_LPS_03	KO + LPS
9	1.00679	14,15-diHETE	0.033249	KO	LPS	KO_LPS_03	KO + LPS
9	1.05317	15Deoxy PGJ2	0.0264342	KO	LPS	KO_LPS_03	KO + LPS
9		15-HEPE		KO	LPS	KO_LPS_03	KO + LPS
9	1.0027	15-HETE	0.16024	KO	LPS	KO_LPS_03	KO + LPS
9		15-HETE d8		KO	LPS	KO_LPS_03	KO + LPS
9		15-KETE		KO	LPS	KO_LPS_03	KO + LPS
9	0.927111	15-Keto-PGE2	0.147373	KO	LPS	KO_LPS_03	KO + LPS
9		17F2 Dihomo IsoP		KO	LPS	KO_LPS_03	KO + LPS
9		17-HDHA		KO	LPS	KO_LPS_03	KO + LPS
9	1.05757	17-OH-DH-HETE	0.0230937	KO	LPS	KO_LPS_03	KO + LPS
9		18-HEPE		KO	LPS	KO_LPS_03	KO + LPS
9		18R-RvE3		KO	LPS	KO_LPS_03	KO + LPS
9		18S-RvE3		KO	LPS	KO_LPS_03	KO + LPS
9		19(20)EpDPA		KO	LPS	KO_LPS_03	KO + LPS
9	1.06268	19,20-DiHDPA	0.100509	KO	LPS	KO_LPS_03	KO + LPS
9		20-HETE_2		KO	LPS	KO_LPS_03	KO + LPS
9		20-OH LTB4		KO	LPS	KO_LPS_03	KO + LPS
9		4F4T NP		KO	LPS	KO_LPS_03	KO + LPS
9		4-HDHA		KO	LPS	KO_LPS_03	KO + LPS
9		5,15-diHETE		KO	LPS	KO_LPS_03	KO + LPS
9		5F3T IsoP		KO	LPS	KO_LPS_03	KO + LPS
9		5-HEPE		KO	LPS	KO_LPS_03	KO + LPS
9	1.02896	5-HETE	0.0152427	KO	LPS	KO_LPS_03	KO + LPS
9		5-KETE		KO	LPS	KO_LPS_03	KO + LPS
9		6t,12epi-LTB4		KO	LPS	KO_LPS_03	KO + LPS
9		6-trans-LTB4		KO	LPS	KO_LPS_03	KO + LPS
9		7,17-DiHDPA		KO	LPS	KO_LPS_03	KO + LPS
9		7-HDHA		KO	LPS	KO_LPS_03	KO + LPS
9		7S-MaR1		KO	LPS	KO_LPS_03	KO + LPS
9		8(9)EET		KO	LPS	KO_LPS_03	KO + LPS
9		8-HETE		KO	LPS	KO_LPS_03	KO + LPS
9		8-iso-PGE2		KO	LPS	KO_LPS_03	KO + LPS
9		8-iso-PGF2a		KO	LPS	KO_LPS_03	KO + LPS
9		8-iso-PGF2alpha-d4		KO	LPS	KO_LPS_03	KO + LPS
9		8S,15S-diHETE		KO	LPS	KO_LPS_03	KO + LPS
9	0.991928	9-HoDE	0.296399	KO	LPS	KO_LPS_03	KO + LPS
9		9-HoTrE		KO	LPS	KO_LPS_03	KO + LPS
9	1.00262	AA	0.0805166	KO	LPS	KO_LPS_03	KO + LPS
9	1.03721	AdA	0.058908	KO	LPS	KO_LPS_03	KO + LPS
9	0.981722	ALA/GLA	0.0515182	KO	LPS	KO_LPS_03	KO + LPS
9	0.980332	ALA_2 (not fully specific)	0.00849177	KO	LPS	KO_LPS_03	KO + LPS
9		AT-LXA4		KO	LPS	KO_LPS_03	KO + LPS
9		AT-RvD1		KO	LPS	KO_LPS_03	KO + LPS
9	1.0214	DGLA	0.0147903	KO	LPS	KO_LPS_03	KO + LPS
9	1.001	DHA	0.138799	KO	LPS	KO_LPS_03	KO + LPS
9		DHAd5		KO	LPS	KO_LPS_03	KO + LPS
9	1.01511	DPAn-3	0.106802	KO	LPS	KO_LPS_03	KO + LPS
9		DPAn-6		KO	LPS	KO_LPS_03	KO + LPS
9	0.979805	EPA	0.0198844	KO	LPS	KO_LPS_03	KO + LPS
9		GLA (don't use)		KO	LPS	KO_LPS_03	KO + LPS
9	1.00429	LA	0.165093	KO	LPS	KO_LPS_03	KO + LPS
9		Leukotriene B4		KO	LPS	KO_LPS_03	KO + LPS
9		Leukotriene B4 d4		KO	LPS	KO_LPS_03	KO + LPS
9		LTD4		KO	LPS	KO_LPS_03	KO + LPS
9		LTE4		KO	LPS	KO_LPS_03	KO + LPS
9		LXA4		KO	LPS	KO_LPS_03	KO + LPS
9		LXB4		KO	LPS	KO_LPS_03	KO + LPS
9		MaR1_2		KO	LPS	KO_LPS_03	KO + LPS
9		PD1		KO	LPS	KO_LPS_03	KO + LPS
9		PDX		KO	LPS	KO_LPS_03	KO + LPS
9	1.02335	PGD2	4.586	KO	LPS	KO_LPS_03	KO + LPS
9	1.00414	PGE2_2	3.25354	KO	LPS	KO_LPS_03	KO + LPS
9		PGE2-d4		KO	LPS	KO_LPS_03	KO + LPS
9	1.06659	PGF2a	0.207789	KO	LPS	KO_LPS_03	KO + LPS
9		PGF2alpha-d4		KO	LPS	KO_LPS_03	KO + LPS
9	0.875631	PGJ2	0.393873	KO	LPS	KO_LPS_03	KO + LPS
9		RvD1		KO	LPS	KO_LPS_03	KO + LPS
9		RvD2		KO	LPS	KO_LPS_03	KO + LPS
9		RvE1		KO	LPS	KO_LPS_03	KO + LPS
9		RvE2		KO	LPS	KO_LPS_03	KO + LPS
9	0.939044	TxB2	1.53955	KO	LPS	KO_LPS_03	KO + LPS
10		10-HDHA		WT	Control	WT_CONT_01	WT + Control
10		10S17R-diHAdA		WT	Control	WT_CONT_01	WT + Control
10		11(12)EET		WT	Control	WT_CONT_01	WT + Control
10	1.01021	11-HETE	0.372129	WT	Control	WT_CONT_01	WT + Control
10		12-HEPE		WT	Control	WT_CONT_01	WT + Control
10	1.01652	12-HETE	0.016575	WT	Control	WT_CONT_01	WT + Control
10		12-KETE		WT	Control	WT_CONT_01	WT + Control
10		13,14dihydro-15keto-PGF2a		WT	Control	WT_CONT_01	WT + Control
10		13-HoDE		WT	Control	WT_CONT_01	WT + Control
10		13-HoTrE		WT	Control	WT_CONT_01	WT + Control
10	1.03116	14(15)EET	0.0261329	WT	Control	WT_CONT_01	WT + Control
10		14(15)-EET-d11_frg219		WT	Control	WT_CONT_01	WT + Control
10		14(S)-HDHA		WT	Control	WT_CONT_01	WT + Control
10	1.00729	14,15-diHETE	0.312185	WT	Control	WT_CONT_01	WT + Control
10		15Deoxy PGJ2		WT	Control	WT_CONT_01	WT + Control
10		15-HEPE		WT	Control	WT_CONT_01	WT + Control
10	1.00245	15-HETE	0.0873472	WT	Control	WT_CONT_01	WT + Control
10		15-HETE d8		WT	Control	WT_CONT_01	WT + Control
10		15-KETE		WT	Control	WT_CONT_01	WT + Control
10	0.924275	15-Keto-PGE2	0.0119117	WT	Control	WT_CONT_01	WT + Control
10		17F2 Dihomo IsoP		WT	Control	WT_CONT_01	WT + Control
10		17-HDHA		WT	Control	WT_CONT_01	WT + Control
10		17-OH-DH-HETE		WT	Control	WT_CONT_01	WT + Control
10		18-HEPE		WT	Control	WT_CONT_01	WT + Control
10		18R-RvE3		WT	Control	WT_CONT_01	WT + Control
10		18S-RvE3		WT	Control	WT_CONT_01	WT + Control
10		19(20)EpDPA		WT	Control	WT_CONT_01	WT + Control
10	1.06379	19,20-DiHDPA	0.403834	WT	Control	WT_CONT_01	WT + Control
10		20-HETE_2		WT	Control	WT_CONT_01	WT + Control
10		20-OH LTB4		WT	Control	WT_CONT_01	WT + Control
10		4F4T NP		WT	Control	WT_CONT_01	WT + Control
10	1.04207	4-HDHA	0.0116146	WT	Control	WT_CONT_01	WT + Control
10		5,15-diHETE		WT	Control	WT_CONT_01	WT + Control
10		5F3T IsoP		WT	Control	WT_CONT_01	WT + Control
10		5-HEPE		WT	Control	WT_CONT_01	WT + Control
10	1.02973	5-HETE	0.0095852	WT	Control	WT_CONT_01	WT + Control
10		5-KETE		WT	Control	WT_CONT_01	WT + Control
10		6t,12epi-LTB4		WT	Control	WT_CONT_01	WT + Control
10		6-trans-LTB4		WT	Control	WT_CONT_01	WT + Control
10		7,17-DiHDPA		WT	Control	WT_CONT_01	WT + Control
10		7-HDHA		WT	Control	WT_CONT_01	WT + Control
10		7S-MaR1		WT	Control	WT_CONT_01	WT + Control
10		8(9)EET		WT	Control	WT_CONT_01	WT + Control
10		8-HETE		WT	Control	WT_CONT_01	WT + Control
10		8-iso-PGE2		WT	Control	WT_CONT_01	WT + Control
10		8-iso-PGF2a		WT	Control	WT_CONT_01	WT + Control
10		8-iso-PGF2alpha-d4		WT	Control	WT_CONT_01	WT + Control
10		8S,15S-diHETE		WT	Control	WT_CONT_01	WT + Control
10	0.992142	9-HoDE	0.254809	WT	Control	WT_CONT_01	WT + Control
10		9-HoTrE		WT	Control	WT_CONT_01	WT + Control
10	1.00216	AA	0.0584118	WT	Control	WT_CONT_01	WT + Control
10	1.03665	AdA	0.0387937	WT	Control	WT_CONT_01	WT + Control
10	0.981168	ALA/GLA	0.065208	WT	Control	WT_CONT_01	WT + Control
10	0.979212	ALA_2 (not fully specific)	0.0053067	WT	Control	WT_CONT_01	WT + Control
10		AT-LXA4		WT	Control	WT_CONT_01	WT + Control
10		AT-RvD1		WT	Control	WT_CONT_01	WT + Control
10	1.02111	DGLA	0.0120101	WT	Control	WT_CONT_01	WT + Control
10	1.00094	DHA	0.100216	WT	Control	WT_CONT_01	WT + Control
10		DHAd5		WT	Control	WT_CONT_01	WT + Control
10	1.0151	DPAn-3	0.0484984	WT	Control	WT_CONT_01	WT + Control
10		DPAn-6		WT	Control	WT_CONT_01	WT + Control
10	0.979836	EPA	0.0143377	WT	Control	WT_CONT_01	WT + Control
10		GLA (don't use)		WT	Control	WT_CONT_01	WT + Control
10	1.00345	LA	0.174258	WT	Control	WT_CONT_01	WT + Control
10		Leukotriene B4		WT	Control	WT_CONT_01	WT + Control
10		Leukotriene B4 d4		WT	Control	WT_CONT_01	WT + Control
10		LTD4		WT	Control	WT_CONT_01	WT + Control
10		LTE4		WT	Control	WT_CONT_01	WT + Control
10		LXA4		WT	Control	WT_CONT_01	WT + Control
10		LXB4		WT	Control	WT_CONT_01	WT + Control
10		MaR1_2		WT	Control	WT_CONT_01	WT + Control
10		PD1		WT	Control	WT_CONT_01	WT + Control
10		PDX		WT	Control	WT_CONT_01	WT + Control
10	1.02406	PGD2	0.851022	WT	Control	WT_CONT_01	WT + Control
10	1.00507	PGE2_2	0.184957	WT	Control	WT_CONT_01	WT + Control
10		PGE2-d4		WT	Control	WT_CONT_01	WT + Control
10	1.06724	PGF2a	0.0808582	WT	Control	WT_CONT_01	WT + Control
10		PGF2alpha-d4		WT	Control	WT_CONT_01	WT + Control
10		PGJ2		WT	Control	WT_CONT_01	WT + Control
10		RvD1		WT	Control	WT_CONT_01	WT + Control
10		RvD2		WT	Control	WT_CONT_01	WT + Control
10		RvE1		WT	Control	WT_CONT_01	WT + Control
10		RvE2		WT	Control	WT_CONT_01	WT + Control
10	0.93987	TxB2	0.421695	WT	Control	WT_CONT_01	WT + Control
11		10-HDHA		WT	Control	WT_CONT_02	WT + Control
11		10S17R-diHAdA		WT	Control	WT_CONT_02	WT + Control
11	1.04745	11(12)EET	0.0507998	WT	Control	WT_CONT_02	WT + Control
11	1.01045	11-HETE	0.25297	WT	Control	WT_CONT_02	WT + Control
11		12-HEPE		WT	Control	WT_CONT_02	WT + Control
11		12-HETE		WT	Control	WT_CONT_02	WT + Control
11		12-KETE		WT	Control	WT_CONT_02	WT + Control
11		13,14dihydro-15keto-PGF2a		WT	Control	WT_CONT_02	WT + Control
11		13-HoDE		WT	Control	WT_CONT_02	WT + Control
11		13-HoTrE		WT	Control	WT_CONT_02	WT + Control
11	1.03295	14(15)EET	0.0326168	WT	Control	WT_CONT_02	WT + Control
11		14(15)-EET-d11_frg219		WT	Control	WT_CONT_02	WT + Control
11		14(S)-HDHA		WT	Control	WT_CONT_02	WT + Control
11	1.00636	14,15-diHETE	0.210165	WT	Control	WT_CONT_02	WT + Control
11	1.05246	15Deoxy PGJ2	0.0202511	WT	Control	WT_CONT_02	WT + Control
11		15-HEPE		WT	Control	WT_CONT_02	WT + Control
11	1.00351	15-HETE	0.068689	WT	Control	WT_CONT_02	WT + Control
11		15-HETE d8		WT	Control	WT_CONT_02	WT + Control
11		15-KETE		WT	Control	WT_CONT_02	WT + Control
11		15-Keto-PGE2		WT	Control	WT_CONT_02	WT + Control
11		17F2 Dihomo IsoP		WT	Control	WT_CONT_02	WT + Control
11		17-HDHA		WT	Control	WT_CONT_02	WT + Control
11		17-OH-DH-HETE		WT	Control	WT_CONT_02	WT + Control
11	0.958144	18-HEPE	0.0236474	WT	Control	WT_CONT_02	WT + Control
11		18R-RvE3		WT	Control	WT_CONT_02	WT + Control
11		18S-RvE3		WT	Control	WT_CONT_02	WT + Control
11		19(20)EpDPA		WT	Control	WT_CONT_02	WT + Control
11	1.06305	19,20-DiHDPA	0.840208	WT	Control	WT_CONT_02	WT + Control
11		20-HETE_2		WT	Control	WT_CONT_02	WT + Control
11		20-OH LTB4		WT	Control	WT_CONT_02	WT + Control
11		4F4T NP		WT	Control	WT_CONT_02	WT + Control
11		4-HDHA		WT	Control	WT_CONT_02	WT + Control
11		5,15-diHETE		WT	Control	WT_CONT_02	WT + Control
11		5F3T IsoP		WT	Control	WT_CONT_02	WT + Control
11		5-HEPE		WT	Control	WT_CONT_02	WT + Control
11	1.02985	5-HETE	0.0104109	WT	Control	WT_CONT_02	WT + Control
11		5-KETE		WT	Control	WT_CONT_02	WT + Control
11		6t,12epi-LTB4		WT	Control	WT_CONT_02	WT + Control
11		6-trans-LTB4		WT	Control	WT_CONT_02	WT + Control
11		7,17-DiHDPA		WT	Control	WT_CONT_02	WT + Control
11		7-HDHA		WT	Control	WT_CONT_02	WT + Control
11		7S-MaR1		WT	Control	WT_CONT_02	WT + Control
11		8(9)EET		WT	Control	WT_CONT_02	WT + Control
11		8-HETE		WT	Control	WT_CONT_02	WT + Control
11		8-iso-PGE2		WT	Control	WT_CONT_02	WT + Control
11		8-iso-PGF2a		WT	Control	WT_CONT_02	WT + Control
11		8-iso-PGF2alpha-d4		WT	Control	WT_CONT_02	WT + Control
11		8S,15S-diHETE		WT	Control	WT_CONT_02	WT + Control
11	0.992273	9-HoDE	0.205887	WT	Control	WT_CONT_02	WT + Control
11		9-HoTrE		WT	Control	WT_CONT_02	WT + Control
11	1.00234	AA	0.0834123	WT	Control	WT_CONT_02	WT + Control
11	1.03657	AdA	0.0373762	WT	Control	WT_CONT_02	WT + Control
11	0.980956	ALA/GLA	0.0600462	WT	Control	WT_CONT_02	WT + Control
11	0.979961	ALA_2 (not fully specific)	0.00917595	WT	Control	WT_CONT_02	WT + Control
11		AT-LXA4		WT	Control	WT_CONT_02	WT + Control
11		AT-RvD1		WT	Control	WT_CONT_02	WT + Control
11	1.02109	DGLA	0.0137413	WT	Control	WT_CONT_02	WT + Control
11	1.00104	DHA	0.118836	WT	Control	WT_CONT_02	WT + Control
11		DHAd5		WT	Control	WT_CONT_02	WT + Control
11	1.01501	DPAn-3	0.0596372	WT	Control	WT_CONT_02	WT + Control
11		DPAn-6		WT	Control	WT_CONT_02	WT + Control
11	0.979265	EPA	0.0129059	WT	Control	WT_CONT_02	WT + Control
11		GLA (don't use)		WT	Control	WT_CONT_02	WT + Control
11	1.00352	LA	0.210393	WT	Control	WT_CONT_02	WT + Control
11		Leukotriene B4		WT	Control	WT_CONT_02	WT + Control
11		Leukotriene B4 d4		WT	Control	WT_CONT_02	WT + Control
11		LTD4		WT	Control	WT_CONT_02	WT + Control
11		LTE4		WT	Control	WT_CONT_02	WT + Control
11		LXA4		WT	Control	WT_CONT_02	WT + Control
11		LXB4		WT	Control	WT_CONT_02	WT + Control
11		MaR1_2		WT	Control	WT_CONT_02	WT + Control
11		PD1		WT	Control	WT_CONT_02	WT + Control
11		PDX		WT	Control	WT_CONT_02	WT + Control
11	1.02325	PGD2	0.7611	WT	Control	WT_CONT_02	WT + Control
11	1.00395	PGE2_2	0.207789	WT	Control	WT_CONT_02	WT + Control
11		PGE2-d4		WT	Control	WT_CONT_02	WT + Control
11	1.06708	PGF2a	0.0561368	WT	Control	WT_CONT_02	WT + Control
11		PGF2alpha-d4		WT	Control	WT_CONT_02	WT + Control
11		PGJ2		WT	Control	WT_CONT_02	WT + Control
11		RvD1		WT	Control	WT_CONT_02	WT + Control
11		RvD2		WT	Control	WT_CONT_02	WT + Control
11		RvE1		WT	Control	WT_CONT_02	WT + Control
11		RvE2		WT	Control	WT_CONT_02	WT + Control
11	0.93928	TxB2	0.397874	WT	Control	WT_CONT_02	WT + Control
14		10-HDHA		WT	Control	WT_CONT_03	WT + Control
14		10S17R-diHAdA		WT	Control	WT_CONT_03	WT + Control
14		11(12)EET		WT	Control	WT_CONT_03	WT + Control
14	1.01028	11-HETE	0.313603	WT	Control	WT_CONT_03	WT + Control
14		12-HEPE		WT	Control	WT_CONT_03	WT + Control
14		12-HETE		WT	Control	WT_CONT_03	WT + Control
14		12-KETE		WT	Control	WT_CONT_03	WT + Control
14		13,14dihydro-15keto-PGF2a		WT	Control	WT_CONT_03	WT + Control
14		13-HoDE		WT	Control	WT_CONT_03	WT + Control
14		13-HoTrE		WT	Control	WT_CONT_03	WT + Control
14	1.03204	14(15)EET	0.0166206	WT	Control	WT_CONT_03	WT + Control
14		14(15)-EET-d11_frg219		WT	Control	WT_CONT_03	WT + Control
14		14(S)-HDHA		WT	Control	WT_CONT_03	WT + Control
14	1.00649	14,15-diHETE	0.174716	WT	Control	WT_CONT_03	WT + Control
14	1.05333	15Deoxy PGJ2	0.0214612	WT	Control	WT_CONT_03	WT + Control
14		15-HEPE		WT	Control	WT_CONT_03	WT + Control
14	1.00374	15-HETE	0.0916227	WT	Control	WT_CONT_03	WT + Control
14		15-HETE d8		WT	Control	WT_CONT_03	WT + Control
14		15-KETE		WT	Control	WT_CONT_03	WT + Control
14		15-Keto-PGE2		WT	Control	WT_CONT_03	WT + Control
14		17F2 Dihomo IsoP		WT	Control	WT_CONT_03	WT + Control
14		17-HDHA		WT	Control	WT_CONT_03	WT + Control
14		17-OH-DH-HETE		WT	Control	WT_CONT_03	WT + Control
14	0.957627	18-HEPE	0.0156705	WT	Control	WT_CONT_03	WT + Control
14		18R-RvE3		WT	Control	WT_CONT_03	WT + Control
14		18S-RvE3		WT	Control	WT_CONT_03	WT + Control
14		19(20)EpDPA		WT	Control	WT_CONT_03	WT + Control
14	1.06351	19,20-DiHDPA	0.825052	WT	Control	WT_CONT_03	WT + Control
14		20-HETE_2		WT	Control	WT_CONT_03	WT + Control
14		20-OH LTB4		WT	Control	WT_CONT_03	WT + Control
14		4F4T NP		WT	Control	WT_CONT_03	WT + Control
14		4-HDHA		WT	Control	WT_CONT_03	WT + Control
14		5,15-diHETE		WT	Control	WT_CONT_03	WT + Control
14		5F3T IsoP		WT	Control	WT_CONT_03	WT + Control
14		5-HEPE		WT	Control	WT_CONT_03	WT + Control
14	1.02963	5-HETE	0.00841012	WT	Control	WT_CONT_03	WT + Control
14		5-KETE		WT	Control	WT_CONT_03	WT + Control
14		6t,12epi-LTB4		WT	Control	WT_CONT_03	WT + Control
14		6-trans-LTB4		WT	Control	WT_CONT_03	WT + Control
14		7,17-DiHDPA		WT	Control	WT_CONT_03	WT + Control
14		7-HDHA		WT	Control	WT_CONT_03	WT + Control
14		7S-MaR1		WT	Control	WT_CONT_03	WT + Control
14		8(9)EET		WT	Control	WT_CONT_03	WT + Control
14		8-HETE		WT	Control	WT_CONT_03	WT + Control
14		8-iso-PGE2		WT	Control	WT_CONT_03	WT + Control
14		8-iso-PGF2a		WT	Control	WT_CONT_03	WT + Control
14		8-iso-PGF2alpha-d4		WT	Control	WT_CONT_03	WT + Control
14		8S,15S-diHETE		WT	Control	WT_CONT_03	WT + Control
14	0.991743	9-HoDE	0.236887	WT	Control	WT_CONT_03	WT + Control
14		9-HoTrE		WT	Control	WT_CONT_03	WT + Control
14	1.00221	AA	0.0533974	WT	Control	WT_CONT_03	WT + Control
14	1.03661	AdA	0.0264942	WT	Control	WT_CONT_03	WT + Control
14	0.980998	ALA/GLA	0.0460227	WT	Control	WT_CONT_03	WT + Control
14	0.979167	ALA_2 (not fully specific)	0.00902838	WT	Control	WT_CONT_03	WT + Control
14		AT-LXA4		WT	Control	WT_CONT_03	WT + Control
14		AT-RvD1		WT	Control	WT_CONT_03	WT + Control
14	1.02038	DGLA	0.00752837	WT	Control	WT_CONT_03	WT + Control
14	1.0007	DHA	0.0937396	WT	Control	WT_CONT_03	WT + Control
14		DHAd5		WT	Control	WT_CONT_03	WT + Control
14	1.01478	DPAn-3	0.0440641	WT	Control	WT_CONT_03	WT + Control
14		DPAn-6		WT	Control	WT_CONT_03	WT + Control
14	0.979429	EPA	0.00945499	WT	Control	WT_CONT_03	WT + Control
14		GLA (don't use)		WT	Control	WT_CONT_03	WT + Control
14	1.00365	LA	0.174659	WT	Control	WT_CONT_03	WT + Control
14		Leukotriene B4		WT	Control	WT_CONT_03	WT + Control
14		Leukotriene B4 d4		WT	Control	WT_CONT_03	WT + Control
14		LTD4		WT	Control	WT_CONT_03	WT + Control
14		LTE4		WT	Control	WT_CONT_03	WT + Control
14		LXA4		WT	Control	WT_CONT_03	WT + Control
14		LXB4		WT	Control	WT_CONT_03	WT + Control
14		MaR1_2		WT	Control	WT_CONT_03	WT + Control
14		PD1		WT	Control	WT_CONT_03	WT + Control
14		PDX		WT	Control	WT_CONT_03	WT + Control
14	1.02369	PGD2	0.858041	WT	Control	WT_CONT_03	WT + Control
14		PGE2_2		WT	Control	WT_CONT_03	WT + Control
14		PGE2-d4		WT	Control	WT_CONT_03	WT + Control
14	1.06525	PGF2a	0.0413067	WT	Control	WT_CONT_03	WT + Control
14		PGF2alpha-d4		WT	Control	WT_CONT_03	WT + Control
14		PGJ2		WT	Control	WT_CONT_03	WT + Control
14		RvD1		WT	Control	WT_CONT_03	WT + Control
14		RvD2		WT	Control	WT_CONT_03	WT + Control
14		RvE1		WT	Control	WT_CONT_03	WT + Control
14		RvE2		WT	Control	WT_CONT_03	WT + Control
14	0.939281	TxB2	0.388286	WT	Control	WT_CONT_03	WT + Control
5		10-HDHA		WT	LPS	WT_LPS_01	WT + LPS
5		10S17R-diHAdA		WT	LPS	WT_LPS_01	WT + LPS
5		11(12)EET		WT	LPS	WT_LPS_01	WT + LPS
5	1.01012	11-HETE	0.517238	WT	LPS	WT_LPS_01	WT + LPS
5		12-HEPE		WT	LPS	WT_LPS_01	WT + LPS
5		12-HETE		WT	LPS	WT_LPS_01	WT + LPS
5		12-KETE		WT	LPS	WT_LPS_01	WT + LPS
5		13,14dihydro-15keto-PGF2a		WT	LPS	WT_LPS_01	WT + LPS
5		13-HoDE		WT	LPS	WT_LPS_01	WT + LPS
5		13-HoTrE		WT	LPS	WT_LPS_01	WT + LPS
5	1.03467	14(15)EET	0.0219155	WT	LPS	WT_LPS_01	WT + LPS
5		14(15)-EET-d11_frg219		WT	LPS	WT_LPS_01	WT + LPS
5		14(S)-HDHA		WT	LPS	WT_LPS_01	WT + LPS
5	1.00469	14,15-diHETE	0.034953	WT	LPS	WT_LPS_01	WT + LPS
5	1.05242	15Deoxy PGJ2	0.0343607	WT	LPS	WT_LPS_01	WT + LPS
5		15-HEPE		WT	LPS	WT_LPS_01	WT + LPS
5	1.00408	15-HETE	0.0489263	WT	LPS	WT_LPS_01	WT + LPS
5		15-HETE d8		WT	LPS	WT_LPS_01	WT + LPS
5		15-KETE		WT	LPS	WT_LPS_01	WT + LPS
5	0.926066	15-Keto-PGE2	0.0232577	WT	LPS	WT_LPS_01	WT + LPS
5		17F2 Dihomo IsoP		WT	LPS	WT_LPS_01	WT + LPS
5		17-HDHA		WT	LPS	WT_LPS_01	WT + LPS
5		17-OH-DH-HETE		WT	LPS	WT_LPS_01	WT + LPS
5		18-HEPE		WT	LPS	WT_LPS_01	WT + LPS
5		18R-RvE3		WT	LPS	WT_LPS_01	WT + LPS
5		18S-RvE3		WT	LPS	WT_LPS_01	WT + LPS
5		19(20)EpDPA		WT	LPS	WT_LPS_01	WT + LPS
5	1.06236	19,20-DiHDPA	0.114822	WT	LPS	WT_LPS_01	WT + LPS
5		20-HETE_2		WT	LPS	WT_LPS_01	WT + LPS
5		20-OH LTB4		WT	LPS	WT_LPS_01	WT + LPS
5		4F4T NP		WT	LPS	WT_LPS_01	WT + LPS
5		4-HDHA		WT	LPS	WT_LPS_01	WT + LPS
5		5,15-diHETE		WT	LPS	WT_LPS_01	WT + LPS
5		5F3T IsoP		WT	LPS	WT_LPS_01	WT + LPS
5		5-HEPE		WT	LPS	WT_LPS_01	WT + LPS
5		5-HETE		WT	LPS	WT_LPS_01	WT + LPS
5		5-KETE		WT	LPS	WT_LPS_01	WT + LPS
5		6t,12epi-LTB4		WT	LPS	WT_LPS_01	WT + LPS
5		6-trans-LTB4		WT	LPS	WT_LPS_01	WT + LPS
5		7,17-DiHDPA		WT	LPS	WT_LPS_01	WT + LPS
5		7-HDHA		WT	LPS	WT_LPS_01	WT + LPS
5		7S-MaR1		WT	LPS	WT_LPS_01	WT + LPS
5		8(9)EET		WT	LPS	WT_LPS_01	WT + LPS
5		8-HETE		WT	LPS	WT_LPS_01	WT + LPS
5		8-iso-PGE2		WT	LPS	WT_LPS_01	WT + LPS
5		8-iso-PGF2a		WT	LPS	WT_LPS_01	WT + LPS
5		8-iso-PGF2alpha-d4		WT	LPS	WT_LPS_01	WT + LPS
5		8S,15S-diHETE		WT	LPS	WT_LPS_01	WT + LPS
5	0.992143	9-HoDE	0.189233	WT	LPS	WT_LPS_01	WT + LPS
5		9-HoTrE		WT	LPS	WT_LPS_01	WT + LPS
5	1.00182	AA	0.040213	WT	LPS	WT_LPS_01	WT + LPS
5	1.03626	AdA	0.0204108	WT	LPS	WT_LPS_01	WT + LPS
5	0.980784	ALA/GLA	0.0477841	WT	LPS	WT_LPS_01	WT + LPS
5	0.979007	ALA_2 (not fully specific)	0.00522789	WT	LPS	WT_LPS_01	WT + LPS
5		AT-LXA4		WT	LPS	WT_LPS_01	WT + LPS
5		AT-RvD1		WT	LPS	WT_LPS_01	WT + LPS
5	1.02033	DGLA	0.00884816	WT	LPS	WT_LPS_01	WT + LPS
5	1.00055	DHA	0.0569928	WT	LPS	WT_LPS_01	WT + LPS
5		DHAd5		WT	LPS	WT_LPS_01	WT + LPS
5	1.01458	DPAn-3	0.026978	WT	LPS	WT_LPS_01	WT + LPS
5		DPAn-6		WT	LPS	WT_LPS_01	WT + LPS
5	0.978899	EPA	0.00753741	WT	LPS	WT_LPS_01	WT + LPS
5		GLA (don't use)		WT	LPS	WT_LPS_01	WT + LPS
5	1.00313	LA	0.1741	WT	LPS	WT_LPS_01	WT + LPS
5		Leukotriene B4		WT	LPS	WT_LPS_01	WT + LPS
5		Leukotriene B4 d4		WT	LPS	WT_LPS_01	WT + LPS
5		LTD4		WT	LPS	WT_LPS_01	WT + LPS
5		LTE4		WT	LPS	WT_LPS_01	WT + LPS
5		LXA4		WT	LPS	WT_LPS_01	WT + LPS
5		LXB4		WT	LPS	WT_LPS_01	WT + LPS
5		MaR1_2		WT	LPS	WT_LPS_01	WT + LPS
5		PD1		WT	LPS	WT_LPS_01	WT + LPS
5		PDX		WT	LPS	WT_LPS_01	WT + LPS
5	1.02312	PGD2	2.15157	WT	LPS	WT_LPS_01	WT + LPS
5	1.00368	PGE2_2	1.31159	WT	LPS	WT_LPS_01	WT + LPS
5		PGE2-d4		WT	LPS	WT_LPS_01	WT + LPS
5	1.06636	PGF2a	0.123438	WT	LPS	WT_LPS_01	WT + LPS
5		PGF2alpha-d4		WT	LPS	WT_LPS_01	WT + LPS
5	0.874141	PGJ2	0.16061	WT	LPS	WT_LPS_01	WT + LPS
5		RvD1		WT	LPS	WT_LPS_01	WT + LPS
5		RvD2		WT	LPS	WT_LPS_01	WT + LPS
5		RvE1		WT	LPS	WT_LPS_01	WT + LPS
5		RvE2		WT	LPS	WT_LPS_01	WT + LPS
5	0.938271	TxB2	0.907774	WT	LPS	WT_LPS_01	WT + LPS
8		10-HDHA		WT	LPS	WT_LPS_02	WT + LPS
8		10S17R-diHAdA		WT	LPS	WT_LPS_02	WT + LPS
8		11(12)EET		WT	LPS	WT_LPS_02	WT + LPS
8	1.01037	11-HETE	0.883373	WT	LPS	WT_LPS_02	WT + LPS
8		12-HEPE		WT	LPS	WT_LPS_02	WT + LPS
8		12-HETE		WT	LPS	WT_LPS_02	WT + LPS
8		12-KETE		WT	LPS	WT_LPS_02	WT + LPS
8		13,14dihydro-15keto-PGF2a		WT	LPS	WT_LPS_02	WT + LPS
8		13-HoDE		WT	LPS	WT_LPS_02	WT + LPS
8		13-HoTrE		WT	LPS	WT_LPS_02	WT + LPS
8	1.03233	14(15)EET	0.0175788	WT	LPS	WT_LPS_02	WT + LPS
8		14(15)-EET-d11_frg219		WT	LPS	WT_LPS_02	WT + LPS
8		14(S)-HDHA		WT	LPS	WT_LPS_02	WT + LPS
8	1.00582	14,15-diHETE	0.0417751	WT	LPS	WT_LPS_02	WT + LPS
8	1.05451	15Deoxy PGJ2	0.0261797	WT	LPS	WT_LPS_02	WT + LPS
8		15-HEPE		WT	LPS	WT_LPS_02	WT + LPS
8	1.00298	15-HETE	0.0873885	WT	LPS	WT_LPS_02	WT + LPS
8		15-HETE d8		WT	LPS	WT_LPS_02	WT + LPS
8		15-KETE		WT	LPS	WT_LPS_02	WT + LPS
8	0.927348	15-Keto-PGE2	0.0568462	WT	LPS	WT_LPS_02	WT + LPS
8		17F2 Dihomo IsoP		WT	LPS	WT_LPS_02	WT + LPS
8		17-HDHA		WT	LPS	WT_LPS_02	WT + LPS
8		17-OH-DH-HETE		WT	LPS	WT_LPS_02	WT + LPS
8		18-HEPE		WT	LPS	WT_LPS_02	WT + LPS
8		18R-RvE3		WT	LPS	WT_LPS_02	WT + LPS
8		18S-RvE3		WT	LPS	WT_LPS_02	WT + LPS
8		19(20)EpDPA		WT	LPS	WT_LPS_02	WT + LPS
8	1.06377	19,20-DiHDPA	0.0747414	WT	LPS	WT_LPS_02	WT + LPS
8		20-HETE_2		WT	LPS	WT_LPS_02	WT + LPS
8		20-OH LTB4		WT	LPS	WT_LPS_02	WT + LPS
8		4F4T NP		WT	LPS	WT_LPS_02	WT + LPS
8		4-HDHA		WT	LPS	WT_LPS_02	WT + LPS
8		5,15-diHETE		WT	LPS	WT_LPS_02	WT + LPS
8		5F3T IsoP		WT	LPS	WT_LPS_02	WT + LPS
8		5-HEPE		WT	LPS	WT_LPS_02	WT + LPS
8	1.0301	5-HETE	0.00779625	WT	LPS	WT_LPS_02	WT + LPS
8		5-KETE		WT	LPS	WT_LPS_02	WT + LPS
8		6t,12epi-LTB4		WT	LPS	WT_LPS_02	WT + LPS
8		6-trans-LTB4		WT	LPS	WT_LPS_02	WT + LPS
8		7,17-DiHDPA		WT	LPS	WT_LPS_02	WT + LPS
8		7-HDHA		WT	LPS	WT_LPS_02	WT + LPS
8		7S-MaR1		WT	LPS	WT_LPS_02	WT + LPS
8		8(9)EET		WT	LPS	WT_LPS_02	WT + LPS
8		8-HETE		WT	LPS	WT_LPS_02	WT + LPS
8		8-iso-PGE2		WT	LPS	WT_LPS_02	WT + LPS
8		8-iso-PGF2a		WT	LPS	WT_LPS_02	WT + LPS
8		8-iso-PGF2alpha-d4		WT	LPS	WT_LPS_02	WT + LPS
8		8S,15S-diHETE		WT	LPS	WT_LPS_02	WT + LPS
8	0.991853	9-HoDE	0.197129	WT	LPS	WT_LPS_02	WT + LPS
8		9-HoTrE		WT	LPS	WT_LPS_02	WT + LPS
8	1.00237	AA	0.0325265	WT	LPS	WT_LPS_02	WT + LPS
8	1.03658	AdA	0.0136879	WT	LPS	WT_LPS_02	WT + LPS
8	0.981032	ALA/GLA	0.0381469	WT	LPS	WT_LPS_02	WT + LPS
8	0.980401	ALA_2 (not fully specific)	0.00591925	WT	LPS	WT_LPS_02	WT + LPS
8		AT-LXA4		WT	LPS	WT_LPS_02	WT + LPS
8		AT-RvD1		WT	LPS	WT_LPS_02	WT + LPS
8	1.02101	DGLA	0.00637072	WT	LPS	WT_LPS_02	WT + LPS
8	1.0008	DHA	0.0440455	WT	LPS	WT_LPS_02	WT + LPS
8		DHAd5		WT	LPS	WT_LPS_02	WT + LPS
8	1.01504	DPAn-3	0.0232594	WT	LPS	WT_LPS_02	WT + LPS
8		DPAn-6		WT	LPS	WT_LPS_02	WT + LPS
8	0.979529	EPA	0.0057155	WT	LPS	WT_LPS_02	WT + LPS
8		GLA (don't use)		WT	LPS	WT_LPS_02	WT + LPS
8	1.00374	LA	0.165931	WT	LPS	WT_LPS_02	WT + LPS
8		Leukotriene B4		WT	LPS	WT_LPS_02	WT + LPS
8		Leukotriene B4 d4		WT	LPS	WT_LPS_02	WT + LPS
8		LTD4		WT	LPS	WT_LPS_02	WT + LPS
8		LTE4		WT	LPS	WT_LPS_02	WT + LPS
8		LXA4		WT	LPS	WT_LPS_02	WT + LPS
8		LXB4		WT	LPS	WT_LPS_02	WT + LPS
8		MaR1_2		WT	LPS	WT_LPS_02	WT + LPS
8		PD1		WT	LPS	WT_LPS_02	WT + LPS
8		PDX		WT	LPS	WT_LPS_02	WT + LPS
8	1.02393	PGD2	3.02881	WT	LPS	WT_LPS_02	WT + LPS
8	1.00453	PGE2_2	2.29425	WT	LPS	WT_LPS_02	WT + LPS
8		PGE2-d4		WT	LPS	WT_LPS_02	WT + LPS
8	1.06732	PGF2a	0.123794	WT	LPS	WT_LPS_02	WT + LPS
8		PGF2alpha-d4		WT	LPS	WT_LPS_02	WT + LPS
8	0.875885	PGJ2	0.365705	WT	LPS	WT_LPS_02	WT + LPS
8		RvD1		WT	LPS	WT_LPS_02	WT + LPS
8		RvD2		WT	LPS	WT_LPS_02	WT + LPS
8		RvE1		WT	LPS	WT_LPS_02	WT + LPS
8		RvE2		WT	LPS	WT_LPS_02	WT + LPS
8	0.93925	TxB2	1.23456	WT	LPS	WT_LPS_02	WT + LPS
13		10-HDHA		WT	LPS	WT_LPS_03	WT + LPS
13		10S17R-diHAdA		WT	LPS	WT_LPS_03	WT + LPS
13	1.04575	11(12)EET	0.0490721	WT	LPS	WT_LPS_03	WT + LPS
13	1.01053	11-HETE	0.923208	WT	LPS	WT_LPS_03	WT + LPS
13		12-HEPE		WT	LPS	WT_LPS_03	WT + LPS
13		12-HETE		WT	LPS	WT_LPS_03	WT + LPS
13		12-KETE		WT	LPS	WT_LPS_03	WT + LPS
13		13,14dihydro-15keto-PGF2a		WT	LPS	WT_LPS_03	WT + LPS
13		13-HoDE		WT	LPS	WT_LPS_03	WT + LPS
13		13-HoTrE		WT	LPS	WT_LPS_03	WT + LPS
13	1.03171	14(15)EET	0.0897873	WT	LPS	WT_LPS_03	WT + LPS
13		14(15)-EET-d11_frg219		WT	LPS	WT_LPS_03	WT + LPS
13		14(S)-HDHA		WT	LPS	WT_LPS_03	WT + LPS
13	1.00657	14,15-diHETE	0.0328206	WT	LPS	WT_LPS_03	WT + LPS
13		15Deoxy PGJ2		WT	LPS	WT_LPS_03	WT + LPS
13		15-HEPE		WT	LPS	WT_LPS_03	WT + LPS
13	1.00337	15-HETE	0.0851836	WT	LPS	WT_LPS_03	WT + LPS
13		15-HETE d8		WT	LPS	WT_LPS_03	WT + LPS
13		15-KETE		WT	LPS	WT_LPS_03	WT + LPS
13	0.927765	15-Keto-PGE2	0.0568952	WT	LPS	WT_LPS_03	WT + LPS
13		17F2 Dihomo IsoP		WT	LPS	WT_LPS_03	WT + LPS
13		17-HDHA		WT	LPS	WT_LPS_03	WT + LPS
13		17-OH-DH-HETE		WT	LPS	WT_LPS_03	WT + LPS
13		18-HEPE		WT	LPS	WT_LPS_03	WT + LPS
13		18R-RvE3		WT	LPS	WT_LPS_03	WT + LPS
13		18S-RvE3		WT	LPS	WT_LPS_03	WT + LPS
13		19(20)EpDPA		WT	LPS	WT_LPS_03	WT + LPS
13		19,20-DiHDPA		WT	LPS	WT_LPS_03	WT + LPS
13		20-HETE_2		WT	LPS	WT_LPS_03	WT + LPS
13		20-OH LTB4		WT	LPS	WT_LPS_03	WT + LPS
13		4F4T NP		WT	LPS	WT_LPS_03	WT + LPS
13		4-HDHA		WT	LPS	WT_LPS_03	WT + LPS
13		5,15-diHETE		WT	LPS	WT_LPS_03	WT + LPS
13		5F3T IsoP		WT	LPS	WT_LPS_03	WT + LPS
13		5-HEPE		WT	LPS	WT_LPS_03	WT + LPS
13	1.03128	5-HETE	0.0193112	WT	LPS	WT_LPS_03	WT + LPS
13		5-KETE		WT	LPS	WT_LPS_03	WT + LPS
13		6t,12epi-LTB4		WT	LPS	WT_LPS_03	WT + LPS
13		6-trans-LTB4		WT	LPS	WT_LPS_03	WT + LPS
13		7,17-DiHDPA		WT	LPS	WT_LPS_03	WT + LPS
13		7-HDHA		WT	LPS	WT_LPS_03	WT + LPS
13		7S-MaR1		WT	LPS	WT_LPS_03	WT + LPS
13		8(9)EET		WT	LPS	WT_LPS_03	WT + LPS
13		8-HETE		WT	LPS	WT_LPS_03	WT + LPS
13		8-iso-PGE2		WT	LPS	WT_LPS_03	WT + LPS
13		8-iso-PGF2a		WT	LPS	WT_LPS_03	WT + LPS
13		8-iso-PGF2alpha-d4		WT	LPS	WT_LPS_03	WT + LPS
13		8S,15S-diHETE		WT	LPS	WT_LPS_03	WT + LPS
13	0.99163	9-HoDE	0.177058	WT	LPS	WT_LPS_03	WT + LPS
13		9-HoTrE		WT	LPS	WT_LPS_03	WT + LPS
13	1.00227	AA	0.037796	WT	LPS	WT_LPS_03	WT + LPS
13	1.03649	AdA	0.0120142	WT	LPS	WT_LPS_03	WT + LPS
13	0.980786	ALA/GLA	0.043347	WT	LPS	WT_LPS_03	WT + LPS
13	0.979183	ALA_2 (not fully specific)	0.00795111	WT	LPS	WT_LPS_03	WT + LPS
13		AT-LXA4		WT	LPS	WT_LPS_03	WT + LPS
13		AT-RvD1		WT	LPS	WT_LPS_03	WT + LPS
13	1.02124	DGLA	0.00738363	WT	LPS	WT_LPS_03	WT + LPS
13	1.00072	DHA	0.0509406	WT	LPS	WT_LPS_03	WT + LPS
13		DHAd5		WT	LPS	WT_LPS_03	WT + LPS
13	1.01481	DPAn-3	0.0220324	WT	LPS	WT_LPS_03	WT + LPS
13		DPAn-6		WT	LPS	WT_LPS_03	WT + LPS
13	0.980233	EPA	0.0041055	WT	LPS	WT_LPS_03	WT + LPS
13		GLA (don't use)		WT	LPS	WT_LPS_03	WT + LPS
13	1.00329	LA	0.187278	WT	LPS	WT_LPS_03	WT + LPS
13		Leukotriene B4		WT	LPS	WT_LPS_03	WT + LPS
13		Leukotriene B4 d4		WT	LPS	WT_LPS_03	WT + LPS
13		LTD4		WT	LPS	WT_LPS_03	WT + LPS
13		LTE4		WT	LPS	WT_LPS_03	WT + LPS
13		LXA4		WT	LPS	WT_LPS_03	WT + LPS
13		LXB4		WT	LPS	WT_LPS_03	WT + LPS
13		MaR1_2		WT	LPS	WT_LPS_03	WT + LPS
13		PD1		WT	LPS	WT_LPS_03	WT + LPS
13		PDX		WT	LPS	WT_LPS_03	WT + LPS
13	1.02402	PGD2	2.50396	WT	LPS	WT_LPS_03	WT + LPS
13	1.00473	PGE2_2	1.69389	WT	LPS	WT_LPS_03	WT + LPS
13		PGE2-d4		WT	LPS	WT_LPS_03	WT + LPS
13	1.06704	PGF2a	0.0960241	WT	LPS	WT_LPS_03	WT + LPS
13		PGF2alpha-d4		WT	LPS	WT_LPS_03	WT + LPS
13	0.877047	PGJ2	0.187132	WT	LPS	WT_LPS_03	WT + LPS
13		RvD1		WT	LPS	WT_LPS_03	WT + LPS
13		RvD2		WT	LPS	WT_LPS_03	WT + LPS
13		RvE1		WT	LPS	WT_LPS_03	WT + LPS
13		RvE2		WT	LPS	WT_LPS_03	WT + LPS
13	0.939883	TxB2	1.03003	WT	LPS	WT_LPS_03	WT + LPS
