# Supplementary material for: Macrophage ATP citrate lyase deficiency stabilizes atherosclerotic plaques
Source: Nat Commun. 2020 Dec 8;11:6296. doi: 10.1038/s41467-020-20141-z (PMC7722882; doi:10.1038/s41467-020-20141-z)
Supplement: Supplementary file 6 — Source Data [file 41467_2020_20141_MOESM6_ESM.xlsx]

## Sheet: Figure 1a
Figure 1a
Relative normalized expression of Acly in naive and LPS-activated BMDMs (Naive=1)
Acly
Naive	LPS
0.807	1.143
1.091	1.122
1.102	1.082

## Sheet: Figure 1b
Figure 1b
Western blot analysis of naive and LPS-stimulated macrophages
Full blot:	Anti-ACLY			Abcam ab40793
	Anti-Phosphorylated ACLY			Cell Signaling Technology 4331
	Anti-a-Tubulin			Sigma Aldrich T5168
Anti ACLY - Blot and marker lane
Anti phosphorylated ACLY - Blot and marker lane
Anti Tubulin - Blot and marker lane
Quantification:
Acly (protein)
Naive	LPS
1.1	1.15
0.66	0.93
1.24	0.57
p-Acly (phosphorylated protein)
Naive	LPS
1.32	2.54
0.75	1.96
0.93	1.5

## Sheet: Figure 1c
Figure 1c
Immunohistochemical staining of p-Acly, CD68 and DAPI
Antibodies:	Anti-Phosphorylated ACLY			Sigma SAB4504020
	Anti-CD68			Abcam ab955

## Sheet: Figure 1d
Figure 1d
Colocalization of p-Acly with CD68, calculated using JaCOP plugin in ImageJ
Co-localisation p-Acly CD68
95
85
97.4
96
99
95.5
98.6
99.7
94.9
87.6
83.1
80.7
91.1
95.5
87.1
5.8*
*	Considered an outlier using ROUT's method for identifying outliers in GraphPad Prism 8.2.1

## Sheet: Figure 1e
Figure 1e
Percentage of plaqure area positive for p-Acly, determined using ImageJ
Stable	Unstable
0.0081	2.0018
0.0751	0.2855
0.0843	0.6741
2.8846*	0.0968
0.0563	0.6019
0.0509	0.0578
0.0052	0.1236
	2.1568
	1.6973
*	Considered an outlier using ROUT's method for identifying outliers in GraphPad Prism 8.2.1

## Sheet: Figure 2c
Figure 2c
Plaque area as determined by Toluidine Blue
Ctrl	AclyM-KO
390.522	389.384
507.99	355.594
407.269	406.824
426.618	400.935
277.674	182.153
293.228	243.255
380.172	370.744
397.503	340.962
449.086	341.945
588.847	335.475
97.0701
357.607	334.874
293.001
265.547	467.753
334.891	269.194
355.502	423.556
228.03	388.77
372.887	713.8494*
169.862
314.026
*	Considered an outlier using ROUT's method for identifying outliers in GraphPad Prism 8.2.1

## Sheet: Figure 2d
Figure 2d
Plaque phenotypes
	Thick fibrous cap atheroma	Thin fibrous cap atheroma	Pathological intimal thickening	Intimal xanthoma
Ctrl	1.67	36.67	58.33	3.33
AclyM-KO	9.8	23.53	62.75	3.92

## Sheet: Figure 2f
Figure 2f
Necrosis area (% of lesion)
Ctrl	AclyM-KO
16.08	25.96
22.08	8.16
24.94	2
19.25	9.61
20.27	19.09
15.94	4.91
11.67	11.32
15.29	16.32
34.76	16.67
27.84	11.88
9.07	15.26
28.27	15.18
12.22	16.26
9	17.09
15.69	21.26
18.64	14.06
31.34	15.73
17.15
15.41
33.91

## Sheet: Figure 2h
Figure 2h
Collagen area (% of lesion)
Ctrl	AclyM-KO
51.16	39.16
51.07	67.14
45	56.82
53.73	64.62
50.19	40.99
18.47	45.19
59.7	38.31
48.51	42.66
16.63	58.32
52.8	58.73
21.39	43.28
40.66
48.9	36.44
20.15
38.74	54.95
40.54	39.89
37.9	52.06
38.64	59.2
33.84	58.32
51.11

## Sheet: Figure 2i
Figure 2i
Minimal cap thickness (µm)
Ctrl	AclyM-KO
0.102	0.084
	0.079
0.107	0.113
0.102	0.218
0.064	0.082
0.051	0.045
	0.032
0.112	0.225
0.051	0.144
	0.148
0.083	0.148
0.099	0.101
0.123	0.243
0.041	0.064
0.14	0.18
0.083	0.205
0.034	0.373
0.143
0.126
0.135

[truncated: 56 more sheets: Figure 2j, Figure 2k, Figure 2l, Figure 2m, Figure 2n, Figure 2o, Figure 3b, Figure 3c, Figure 3d, Figure 3e, Figure 4b, Figure 4c, Figure 5b, Figure 5c, Figure 5d, Figure 5e, Figure 5f, Figure 5g, Figure 6a-d, f, h, Figure 6e …]
